# Supplementary material for: Genome Sequence Comparisons between Small and Large Colony Phenotypes of Equine Clinical Isolates of Arcanobacterium hippocoleae
Source: Animals (Basel). 2024 May 29;14(11):1609. doi: 10.3390/ani14111609 (PMC11171008; doi:10.3390/ani14111609)
Supplement: Supplementary file 1 [file animals-14-01609-s001.zip]

Archive with 1 entries (1 files):
- animals-3009583-supplementary.pdf
